# Supplementary material for: Pharmacometrics to Evaluate Dosing of the Patient-Friendly Ivermectin CHILD-IVITAB in Children ≥ 15 kg and <15 kg
Source: Pharmaceutics. 2024 Sep 7;16(9):1186. doi: 10.3390/pharmaceutics16091186 (PMC11435260; doi:10.3390/pharmaceutics16091186)
Supplement: Supplementary file 1 [file pharmaceutics-16-01186-s001.zip]

Archive with 1 entries (1 files):
- pharmaceutics-3152433-supplementary.pdf
